# Supplementary material for: Nicotine and oxidative stress induced exomic variations are concordant and overrepresented in cancer-associated genes
Source: Oncotarget. 2014 May 28;5(13):4788–98. doi: 10.18632/oncotarget.2033 (PMC4148099; doi:10.18632/oncotarget.2033)
Supplement: Supplementary file 2 [file oncotarget-05-4788-s002.xlsx]

## Sheet: Supp table 3summary
Summary
					MUC mutations and pathological stage
MUC mutations and smoking history
					Smoking history LUAD samples
LUAD samples (n=418 samples)					clinical	MUC mutation	no MUC mutations	ratio
clinical	MUC mutation	no MUC mutations	ratio		Stage 1 and 2	48	232	0.171429
smoking history	66	294	0.183333		Stage 3 and 4	18	61	0.227848
no smoking history	4	54	0.0689655
					Fishers two sided p-value	0.2534
Fishers two sided p-value	0.0355
Pearson's Chi-squared p-value	0.0482				Smoking history LUSC samples
					clinical	MUC mutation	no MUC mutations	ratio
					Stage 1 and 2	28	100	0.21875
LUSC samples (n=173 samples)					Stage 3 and 4	9	29	0.236842
clinical	MUC mutation	no MUC mutations	ratio
smoking history	38	129	0.227545		Fishers two sided p-value	0.8262
no smoking history	0	6	0
					LUAD smoking history samples
Fishers two sided p-value	0.341				cancer stage	average MUC mutations per sample	stdev MUC mutations per sample
Pearson's Chi-squared p-value	0.4117				stage I	0	0
					stage IA	0.1956	0.5787
					stage IB	0.3269	1.118
All samples (n=591 samples)					stage IIA	0.2647	0.6655
clinical	MUC mutation	no MUC mutations	ratio		stage IIB	0.1914	0.3977
smoking history	104	423	0.197343		stage IIIA	0.2777	0.5961
no smoking history	4	60	0.0625		stage IIIB	0.25	0.4629
					stage IV	0.4117	0.7952
Fishers two sided p-value	0.0059
					LUSC smoking history samples
					cancer stage	average MUC mutations per sample	stdev MUC mutations per sample
					stage IA	0.3076	0.884
					stage IB	0.3134	0.5828
					stage IIA	0.1818	0.4045
					stage IIB	0.2083	0.5089
					stage IIIA	0.1818	0.3947
					stage IIIB	0.3076	0.4803
					stage IV	0.333	0.577

## Sheet: Supp table 1
hg18 location	hg18 genotype	control MCF10A	0.5mM Nicotine	3mM Nicotine	5mM Nicotine	H202	Motif	Mer	Region	Gene
1:201723518-201723530	13 13	13 16	16 16	16 16	16 16	16 16	CCCCGC	6	3utrE	PRELP
10:72309143-72309167	25 25	23 23	25 23	25 23	25 23	25 23	TG	2	3utrE	SGPL1
6:73822846-73822857	12 12	11 11	11 12	11 12	11 12	11 12	A	1	intron	KCNQ5
9:140227349-140227393	45 45	48 48	33 48	33 48	33 48	33 48	GCA	3	exon	FAM157B
4:71740796-71740809	14 14	13 14	14 14	14 14	14 14	14 14	A	1	3utrE	IGJ
1:208505354-208505365	12 12	11 12	12 12	12 12	12 12	12 12	T	1	intergenic	-
9:96262786-96262797	12 12	10 10	10 12	10 12	10 12	10 12	T	1	3utrE	HIATL1
1:67226034-67226046	13 13	13 13	13 15	13 15	13 15	13 15	AT	2	3utrE	MIER1
15:73369695-73369710	16 16	16 17	16 16	NC	16 16	16 16	T	1	intron	GOLGA6D
1:184597319-184597331	13 13	13 14	14 14	14 14	control	14 14	A	1	intron	TPR
17:63633623-63633644	22 22	22 21	22 22	control	22 22	22 22	A	1	intergenic	-
11:89173808-89173820	13 13	13 13	13 12	control	13 12	13 12	A	1	intron	TRIM49
16:67897164-67897177	14 14	13 14	14 14	14 14	NC	14 14	T	1	3utrE	SNTB2
4:156871022-156871035	14 14	13 14	14 14	14 14	control	14 14	A	1	3utrE	GUCY1A3
5:179054394-179054405	12 12	13 12	13 13	13 13	NC	13 13	A	1	intergenic	-
2:86295624-86295636	13 13	13 13	NC	13 14	13 14	13 14	A	1	3utrE	REEP1
21:33731304-33731316	13 13	13 12	NC	13 13	13 13	13 13	T	1	3utrE	IFNGR2
17:57702042-57702055	14 14	13 14	control	14 14	14 14	14 14	T	1	intergenic	-
10:93568984-93568995	12 12	11 12	NC	12 12	12 12	12 12	T	1	intron	TNKS2
11:12922607-12922619	13 13	13 13	NC	13 14	13 14	13 14	A	1	3utrE	TEAD1
7:8094392-8094426	35 35	31 31	29 31	31 29	NC	31 29	TG	2	3utrE	GLCCI1
1:89218696-89218709	14 14	13 14	NC	14 14	NC	14 14	T	1	5utrI	CCBL2
5:178290827-178290840	14 14	13 14	13 13	13 13	NC	13 13	T	1	5utrI	ZFP2
10:47855584-47855607	24 24	25 25	NC	control	25 24	25 24	T	1	intergenic	-
7:39839652-39839666	15 15	18 15	15 15	15 15	NC	control	GCG	3	intergenic	-
6:64348593-64348607	15 15	14 15	control	15 15	NC	15 15	T	1	3utrE	PTP4A1
19:42333491-42333503	13 13	13 12	NC	13 13	control	13 13	A	1	3utrE	ZNF585A
5:142583866-142583877	12 12	11 11	11 12	11 12	control	control	T	1	3utrE	ARHGAP26
3:115916079-115916092	14 14	13 14	NC	14 14	NC	14 14	A	1	5utrI	ZBTB20
7:35097881-35097911	31 31	31 31	33 31	NC	33 31	NC	TG	2	3utrE	DPY19L2P1
9:67520927-67520941	15 15	11 15	NC	control	11 11	11 11	T	1	intron	ANKRD20A1
6:49909929-49909942	14 14	13 14	14 14	NC	NC	14 14	T	1	downstream	CRISP1
7:12696776-12696788	13 13	13 13	13 14	control	13 14	NC	T	1	3utrE	ARL4A
11:20097187-20097203	17 17	15 15	16 15	NC	16 15	NC	T	1	3utrE	NAV2
3:32543150-32543178	29 29	31 29	control	29 29	control	29 29	CA	2	3utrE	DYNC1LI1
1:166436471-166436482	12 12	11 11	control	11 12	control	11 12	A	1	3utrE	TIPRL
9:33664344-33664357	14 14	14 14	NC	13 14	13 14	control	T	1	3utrE	PTENP1
5:154174653-154174668	16 16	16 15	16 16	NC	NC	16 16	A	1	3utrE	LARP1
15:73860808-73860837	30 30	28 30	30 30	control	NC	30 30	GT	2	intergenic	-
17:35073249-35073263	15 15	16 15	15 15	NC	NC	15 15	A	1	downstream	STARD3
1:203953248-203953262	15 15	15 14	15 15	15 15	NC	NC	T	1	3utrE	NUCKS1
1:209612066-209612081	16 16	16 15	NC	15 15	NC	15 15	T	1	intron	TRAF5
5:179980346-179980363	18 18	22 18	NC	control	18 18	18 18	GT	2	intron	FLT4
15:47939424-47939437	14 14	12 12	control	control	12 14	12 14	A	1	3utrE	ATP8B4
12:105156571-105156584	14 14	13 14	14 14	14 14	NC	NC	T	1	3utrE	CKAP4
11:89411493-89411505	13 13	13 12	control	13 13	13 13	NC	T	1	intergenic	-
5:137535004-137535019	16 16	14 15	NC	control	14 14	14 14	A	1	intron	BRD8
16:26987539-26987554	16 16	16 15	16 16	NC	NC	16 16	T	1	3utrE	C16orf82
10:69641133-69641145	13 13	13 12	13 13	control	control	13 13	AGGA	4	3utrE	MYPN
1:205804294-205804313	20 20	20 20	18 20	control	18 20	NC	AC	2	intron	CR1
5:176662343-176662354	12 12	11 10	11 11	NC	NC	11 11	C	1	intron	RAB24
11:100407532-100407546	15 15	14 15	15 15	NC	NC	15 15	T	1	3utrE	PGR
X:2832941-2832961	21 21	21 21	NC	control	21 20	21 20	T	1	3utrE	ARSD
1:242869829-242869842	14 14	13 12	13 13	13 13	NC	NC	T	1	intron	C1orf101
2:18607814-18607827	14 14	14 14	NC	15 14	14 15	NC	T	1	3utrE	NT5C1B
1:235127569-235127583	15 15	15 15	control	15 14	15 14	control	T	1	3utrE	MTR
3:102968173-102968192	20 20	20 20	NC	18 20	control	18 20	AT	2	3utrE	CEP97
6:82516054-82516078	25 25	24 24	NC	25 24	NC	25 24	T	1	3utrE	FAM46A
14:81010342-81010356	15 15	15 15	14 15	NC	control	NC	A	1	3utrE	SEL1L
15:18926412-18926424	13 13	13 13	13 12	NC	13 12	control	A	1	intergenic	-
8:100957769-100957784	16 16	16 13	control	13 13	control	13 13	TGAT	4	3utrE	VPS13B
5:112388840-112388852	13 13	14 15	NC	13 14	NC	14 14	T	1	3utrE	MCC
19:53242897-53242909	13 13	13 17	control	13 13	NC	control	AC	2	downstream	PLA2G4C
9:98997441-98997458	18 18	18 17	NC	18 19	NC	NC	T	1	intergenic	-
3:196723096-196723109	14 14	13 14	13 13	NC	NC	control	A	1	3utrE	PPP1R2
1:218494918-218494933	16 16	16 15	NC	control	NC	16 16	T	1	intron	RAB3GAP2
12:2805632-2805646	15 15	15 15	control	NC	16 15	NC	A	1	3utrE	NRIP2
1:27848858-27848873	16 16	16 15	control	NC	16 16	NC	A	1	intergenic	-
X:132178669-132178683	15 15	14 14	NC	14 15	NC	NC	A	1	3utrE	TFDP3
1:35090339-35090354	16 16	11 16	control	control	11 11	control	GGAAA	5	intergenic	-
13:27861284-27861296	13 13	13 12	control	control	12 12	NC	A	1	intron	FLT1
17:15409491-15409505	15 15	15 15	control	NC	14 15	control	A	1	intergenic	-
16:27054057-27054068	12 12	11 12	control	control	11 11	control	A	1	intergenic	-
15:60334193-60334205	13 13	13 13	NC	13 15	NC	NC	A	1	intergenic	-
11:18698487-18698498	12 12	12 12	control	control	11 12	control	T	1	intron	IGSF22
12:26381181-26381194	14 14	15 14	NC	15 15	NC	NC	T	1	3utrE	ITPR2
9:42459506-42459518	13 13	13 13	NC	NC	NC	13 12	C	1	5utrI	FAM95B1
7:26850287-26850300	14 14	14 15	control	14 14	NC	NC	A	1	intron	SKAP2
4:5761889-5761905	17 17	17 14	14 14	control	NC	control	AGG	3	upstream	EVC2
3:95190321-95190336	16 16	15 15	17 15	NC	NC	NC	T	1	intron	ARL13B
22:14658070-14658082	13 13	12 12	control	13 12	control	control	A	1	intron	POTEH
14:103095091-103095103	13 13	13 12	control	control	13 13	control	T	1	3utrE	BAG5
5:151164140-151164155	16 16	16 16	control	control	16 15	control	T	1	3utrE	G3BP1
12:116137022-116137055	34 34	34 34	control	32 34	control	control	CA	2	3utrE	NOS1
7:56771416-56771435	20 20	24 20	NC	control	NC	24 24	ATTT	4	intergenic	-
14:68590272-68590284	13 13	13 12	control	control	12 12	NC	T	1	3utrE	WDR22
2:179678150-179678165	16 16	16 15	16 16	NC	NC	NC	T	1	3utrE	SESTD1
14:60508938-60508957	20 20	23 20	control	control	20 20	control	GGC	3	3utrE	TRMT5
17:59183589-59183600	12 12	12 12	control	control	NC	11 12	T	1	intron	CCDC47
11:102097260-102097280	21 21	25 17	17 17	control	control	control	TG	2	intron	MMP8
4:77920712-77920727	16 16	16 16	NC	NC	control	16 15	A	1	3utrE	SHROOM3
9:43780024-43780036	13 13	13 14	13 13	NC	control	NC	T	1	intergenic	-
X:20053996-20054009	14 14	14 14	NC	NC	13 14	NC	T	1	3utrE	EIF1AX
16:3954885-3954905	21 21	21 17	control	control	17 17	control	TAAA	4	3utrE	ADCY9
1:152045714-152045726	13 13	13 12	13 13	control	control	control	T	1	3utrE	GATAD2B
11:129275450-129275480	31 31	37 31	control	control	control	31 31	AAG	3	3utrE	PRDM10
3:143742397-143742410	14 14	13 14	control	13 13	control	control	A	1	intron	ATR
2:101332635-101332647	13 13	13 13	NC	NC	13 12	control	T	1	3utrE	CREG2
4:124036787-124036799	13 13	13 12	12 12	control	NC	control	T	1	3utrE	FGF2
8:6346859-6346870	12 12	11 12	NC	11 11	control	control	T	1	intron	MCPH1
7:104541284-104541297	14 14	14 14	NC	13 14	control	NC	T	1	3utrE	MLL5
10:21442226-21442241	16 16	16 15	NC	control	NC	16 16	A	1	intron	NEBL
3:50271335-50271346	12 12	12 12	11 12	control	control	control	A	1	3utrE	GNAI2
1:211036466-211036478	13 13	13 14	control	NC	NC	14 14	T	1	intron	TATDN3
4:41394145-41394160	16 16	16 15	NC	control	NC	16 16	T	1	3utrE	LIMCH1
14:93596056-93596068	13 13	13 13	control	13 12	NC	NC	A	1	intron	DDX24
11:128826629-128826641	13 13	13 14	control	14 14	control	control	CTCC	4	3utrE	BARX2
1:142216122-142216137	16 16	16 17	16 16	NC	NC	NC	A	1	intergenic	-
14:94943847-94943890	44 44	44 44	42 44	control	NC	control	AC	2	3utrE	C14orf139
15:58575350-58575362	13 13	11 13	11 11	NC	control	control	A	1	3utrE	RORA
5:143799706-143799718	13 13	13 13	control	control	13 12	control	A	1	intron	KCTD16
15:70739981-70740014	34 34	34 34	control	34 36	control	control	GT	2	intron	GOLGA6B
5:135305282-135305295	14 14	14 15	control	control	15 15	control	TTG	3	downstream	FBXL21
7:21908111-21908122	12 12	8 12	control	12 12	control	control	AGAT	4	downstream	DNAH11
21:26529623-26529635	13 13	13 12	NC	control	12 12	control	T	1	intergenic	-
12:129449508-129449520	13 13	13 13	control	13 12	NC	control	T	1	3utrE	RIMBP2
14:90407586-90407600	15 15	15 14	NC	control	control	14 14	T	1	3utrE	RPS6KA5
14:34107592-34107607	16 16	16 16	NC	NC	16 17	NC	T	1	intron	SNX6
7:63175074-63175085	12 12	11 12	control	control	11 11	control	T	1	intergenic	-
19:62015599-62015611	13 13	13 14	control	control	control	13 13	T	1	upstream	PEG3AS
4:71730641-71730655	15 15	15 15	control	control	14 15	NC	T	1	3utrE	ENAM
5:78841772-78841784	13 13	13 13	NC	NC	NC	13 12	A	1	intron	HOMER1
9:98304698-98304714	17 17	16 16	16 15	control	NC	NC	T	1	3utrE	CDC14B
10:112036241-112036254	14 14	15 15	NC	NC	16 15	NC	A	1	3utrE	MXI1
11:114551306-114551320	15 15	14 14	14 15	NC	NC	NC	A	1	3utrE	CADM1
9:100091740-100091755	16 16	16 15	NC	NC	16 16	control	A	1	3utrE	GABBR2
3:144468528-144468542	15 15	15 15	16 15	NC	NC	control	T	1	intron	SLC9A9
18:68683166-68683179	14 14	13 14	control	control	14 14	NC	A	1	intron	NETO1
6:125186225-125186244	20 20	18 20	control	control	control	18 18	AC	2	3utrE	NKAIN2
11:3338375-3338389	15 15	15 15	NC	15 14	NC	control	A	1	intron	ZNF195
1:99246682-99246698	17 17	16 17	control	17 17	control	NC	A	1	intergenic	-
19:12671471-12671486	16 16	16 15	control	NC	control	16 16	T	1	3utrE	TNPO2
21:40306705-40306716	12 12	13 12	NC	13 13	control	control	T	1	3utrE	DSCAM
1:144226415-144226428	14 14	14 14	13 14	control	NC	control	A	1	3utrE	GNRHR2
15:82706958-82707003	46 46	44 44	control	control	42 44	control	TG	2	intergenic	-
9:122659895-122659912	18 18	22 18	control	22 22	control	control	GGCA	4	3utrE	PHF19
10:121205042-121205054	13 13	13 13	control	control	control	13 12	A	1	3utrE	GRK5
5:122039790-122039820	31 31	34 31	control	NC	control	34 34	AGC	3	intergenic	-
8:119271929-119271960	32 32	32 30	NC	30 30	control	NC	GT	2	3utrE	SAMD12
5:156412022-156412033	12 12	9 12	12 12	control	control	control	TTG	3	exon	HAVCR1
5:175474418-175474434	17 17	17 15	15 15	NC	control	control	TG	2	3utrI	FAM153B
12:103023488-103023503	16 16	16 16	NC	NC	16 17	NC	T	1	3utrE	HCFC2
10:116725225-116725236	12 12	11 12	control	control	11 11	NC	T	1	3utrE	TRUB1
12:56283487-56283503	17 17	16 15	control	NC	control	16 16	T	1	downstream	PIP4K2C
17:1211362-1211377	16 16	16 15	NC	15 15	control	NC	A	1	intron	YWHAE
14:100017530-100017544	15 15	16 15	NC	15 15	NC	control	T	1	intron	WDR25
12:52095691-52095707	17 17	16 17	control	16 16	NC	control	A	1	3utrE	SP1
X:82891823-82891834	12 12	12 12	11 12	control	control	control	T	1	intergenic	-
6:75851843-75851860	18 18	22 24	control	22 22	NC	control	CA	2	3utrE	COL12A1
11:95765937-95765955	19 19	18 17	control	NC	NC	18 18	T	1	3utrE	JRKL
5:106744181-106744192	12 12	13 12	control	NC	NC	12 12	A	1	3utrE	EFNA5
1:156692233-156692247	15 15	16 16	NC	NC	16 15	NC	A	1	intergenic	-
X:52724019-52724061	43 43	43 43	control	control	43 41	control	AC	2	intergenic	-
X:143984791-143984803	13 13	12 12	control	13 12	NC	NC	T	1	intergenic	-
2:175293325-175293340	16 16	16 16	NC	16 15	NC	control	A	1	intergenic	-
17:62504298-62504312	15 15	15 15	NC	NC	NC	14 15	A	1	3utrE	HELZ
1:93428822-93428834	13 13	13 13	control	NC	control	13 12	T	1	intron	CCDC18
4:140838703-140838715	13 13	13 14	control	13 13	control	control	T	1	intron	MGST2
7:83428077-83428091	15 15	16 15	NC	15 15	NC	NC	T	1	3utrE	SEMA3A
5:137832369-137832389	21 21	21 21	control	21 20	control	control	T	1	3utrE	EGR1
13:21173840-21173887	48 48	48 48	46 48	NC	NC	NC	GT	2	3utrE	FGF9
6:116881524-116881536	13 13	12 12	NC	NC	NC	13 12	T	1	intergenic	-
5:148905812-148905825	14 14	14 14	NC	13 14	NC	control	T	1	intron	CSNK1A1
15:80451455-80451470	16 16	15 15	NC	NC	16 15	NC	T	1	5utrI	LOC100133144
15:60921219-60921240	22 22	22 22	control	NC	22 20	control	CT	2	3utrE	TLN2
6:12622184-12622248	65 65	63 63	NC	NC	NC	63 61	AC	2	intergenic	-
11:63283917-63283930	14 14	13 14	13 13	control	control	NC	A	1	downstream	RTN3
3:188277459-188277470	12 12	13 15	control	13 13	NC	control	T	1	3utrE	ST6GAL1
X:73609303-73609314	12 12	11 12	control	control	NC	11 11	A	1	intron	SLC16A2
5:132115344-132115357	14 14	13 14	NC	14 14	NC	NC	T	1	intron	CCNI2
11:131710834-131710847	14 14	14 14	control	control	14 15	control	T	1	3utrE	NTM
11:63642643-63642654	12 12	11 12	control	control	control	11 11	T	1	intron	MACROD1
2:118570565-118570577	13 13	13 12	control	12 12	control	NC	T	1	5utrE	INSIG2
12:127844235-127844247	13 13	13 13	control	13 12	control	control	A	1	3utrE	SLC15A4
2:86219311-86219323	13 13	13 14	control	13 13	NC	control	A	1	3utrE	PTCD3
